# Supplementary material for: MHC class I and MHC class II reporter mice enable analysis of immune oligodendroglia in mouse models of multiple sclerosis
Source: eLife. 2023 Apr 14;12:e82938. doi: 10.7554/eLife.82938 (PMC10181822; doi:10.7554/eLife.82938)
Supplement: Figure 1—source data 4. [file elife-82938-fig1-data4.zip]

Archive with 4 entries (4 files):
- Cd74.png
- __MACOSX/._Cd74.png
- B2m.png
- __MACOSX/._B2m.png
