# Supplementary material for: MHC class I and MHC class II reporter mice enable analysis of immune oligodendroglia in mouse models of multiple sclerosis
Source: eLife. 2023 Apr 14;12:e82938. doi: 10.7554/eLife.82938 (PMC10181822; doi:10.7554/eLife.82938)
Supplement: Figure 1—figure supplement 1—source data 1. — Blots are labeled with antibody probe, samples and upper left letter corresponds to panel depicted in Figure 1—figure supplement 1. [file elife-82938-fig1-figsupp1-data1.zip]

Archive with 2 entries (2 files):
- Figure 1 figure supplement 1 source data 1.pdf
- Figure 1 figure supplement 1 source data 1.zip
