# Supplementary material for: MHC class I and MHC class II reporter mice enable analysis of immune oligodendroglia in mouse models of multiple sclerosis
Source: eLife. 2023 Apr 14;12:e82938. doi: 10.7554/eLife.82938 (PMC10181822; doi:10.7554/eLife.82938)
Supplement: Figure 8—source data 1. [file elife-82938-fig8-data1.zip]

Archive with 19 entries (18 files):
- figure 8- source data 1/
- figure 8- source data 1/figure 8- source data 1_z17c1-3.jpg
- figure 8- source data 1/figure 8- source data 1_z05c1-3.jpg
- figure 8- source data 1/figure 8- source data 1_z01c1-3.jpg
- figure 8- source data 1/figure 8- source data 1_z02c1-3.jpg
- figure 8- source data 1/figure 8- source data 1_z03c1-3.jpg
- figure 8- source data 1/figure 8- source data 1_z04c1-3.jpg
- figure 8- source data 1/figure 8- source data 1_z06c1-3.jpg
- figure 8- source data 1/figure 8- source data 1_z07c1-3.jpg
- figure 8- source data 1/figure 8- source data 1_z15c1-3.jpg
- figure 8- source data 1/figure 8- source data 1_z16c1-3.jpg
- figure 8- source data 1/figure 8- source data 1_z08c1-3.jpg
- figure 8- source data 1/figure 8- source data 1_z09c1-3.jpg
- figure 8- source data 1/figure 8- source data 1_z10c1-3.jpg
- figure 8- source data 1/figure 8- source data 1_z13c1-3.jpg
- figure 8- source data 1/figure 8- source data 1_z14c1-3.jpg
- figure 8- source data 1/figure 8- source data 1_z11c1-3.jpg
- figure 8- source data 1/figure 8- source data 1_z12c1-3.jpg
- figure 8- source data 1/figure 8- source data 1_z18c1-3.jpg
