# Supplementary material for: MHC class I and MHC class II reporter mice enable analysis of immune oligodendroglia in mouse models of multiple sclerosis
Source: eLife. 2023 Apr 14;12:e82938. doi: 10.7554/eLife.82938 (PMC10181822; doi:10.7554/eLife.82938)
Supplement: Source code 1. [file elife-82938-code1.zip]

Archive with 1 entries (1 files):
- 23-08-2022-TR-eLife-82938/Harrington et al Source Supplement 1.Rmd
