# Supplementary material for: MHC class I and MHC class II reporter mice enable analysis of immune oligodendroglia in mouse models of multiple sclerosis
Source: eLife. 2023 Apr 14;12:e82938. doi: 10.7554/eLife.82938 (PMC10181822; doi:10.7554/eLife.82938)
Supplement: Source code 1. [file elife-82938-code1.zip › 23-08-2022-TR-eLife-82938/Harrington et al Source Supplement 1.Rmd]

---
title: "Harrington et al Source Code"
author: "Matthew Smith"
date: "2023-03-30"
output: html_document
editor_options: 
  chunk_output_type: inline
---

```{r setup, include=FALSE}
knitr::opts_chunk$set(echo = TRUE)
```

# Load packages

Load necessary libraries

```{r load-libraries}
library(tidyverse)
library(patchwork)
library(Seurat)
library(scran)
library(glmGamPoi)
library(SingleR)
library(celldex)
```

# Load and QC data libraries

Working with 3 libraries: - pos = CD74-TDT **pos**itive sorted cells from CD74-TDT reporter mice at peak EAE - neg = CD74-TDT **neg**ative sorted cells from CD74-TDT reporter mice at peak EAE - b2m = **B2m**-TDT positive sorted cells B2m-TDT reporter mice at peak EAE

## Load data

### Load cellranger output count matrices

Import the filtered feature matrices created by cellranger

```{r load-counts}
counts_pos <- Read10X(data.dir = "10x_outs/bp_t/filtered_feature_bc_matrix/")
counts_neg <- Read10X(data.dir = "10x_outs/bn_t/filtered_feature_bc_matrix/")
counts_b2m <- Read10X(data.dir = "10x_outs/b2m_t/filtered_feature_bc_matrix/")
```

### Convert count matrices to seurat objects

Convert to Seurat objects, filtering out any event that has less than 100 features

```{r convert-to-seurat}
pos.preqc <- CreateSeuratObject(counts_pos, min.features = 100, project = 'pos')
neg.preqc <- CreateSeuratObject(counts_neg, min.features = 100, project = 'neg')
b2m.preqc <- CreateSeuratObject(counts_b2m, min.features = 100, project = 'b2m')
```

## QC libraries

### Calculate mitochondrial mapping ratio

```{r add-mitoRatio}
pos.preqc$mitoRatio <- PercentageFeatureSet(pos.preqc, pattern = "^mt-")
neg.preqc$mitoRatio <- PercentageFeatureSet(neg.preqc, pattern = "^mt-")
b2m.preqc$mitoRatio <- PercentageFeatureSet(b2m.preqc, pattern = "^mt-")
```

### Identify qc outliers

#### nFeature and nCount

Use scater::isOutlier() to identify events more than 2 median absolute deviations from the median for nFeature and nCount for each library individually.

```{r isOutlier}
qc.neg.nCount <- isOutlier(neg.preqc$nCount_RNA, log=TRUE, type="both")
qc.neg.nFeature <- isOutlier(neg.preqc$nFeature_RNA, log=TRUE, type="both")
qc.pos.nCount <- isOutlier(pos.preqc$nCount_RNA, log=TRUE, type="both")
qc.pos.nFeature <- isOutlier(pos.preqc$nFeature_RNA, log=TRUE, type="both")
qc.b2m.nCount <- isOutlier(b2m.preqc$nCount_RNA, log=TRUE, type="both")
qc.b2m.nFeature <- isOutlier(b2m.preqc$nFeature_RNA, log=TRUE, type="both")
```

#### mitoRatio

Create logical vector identifying which events pass threshold of 10% mitochondrial mapping

```{r}
qc.neg.mito <- neg.preqc$mitoRatio > 10
qc.pos.mito <- pos.preqc$mitoRatio > 10
qc.b2m.mito <- b2m.preqc$mitoRatio > 10
```

### Record QC discard decisions

Add discard decision for each library to metadata

```{r record_discard}
neg.preqc$discard <- (qc.neg.nCount | qc.neg.nFeature | qc.neg.mito )
pos.preqc$discard <- (qc.pos.nCount | qc.pos.nFeature | qc.pos.mito )
b2m.preqc$discard <- (qc.b2m.nCount | qc.b2m.nFeature | qc.b2m.mito )
```

#### Plot discarded events

Plot nFeature RNA on log x axis, mitoRatio on Y axis, and lines representing each threshold (10 for mitoRatio, threshold defined by isOutlier() for nFeature).

```{r plot-qc-thresholds}
qcplot.b2m <- FeatureScatter(b2m.preqc, feature1 = "nFeature_RNA", feature2 = "mitoRatio", group.by = "discard") + scale_x_log10() + ggtitle("B2m Discard") + geom_vline(xintercept = attr(qc.b2m.nFeature, "threshold")[1]) + geom_hline(yintercept = 10)
qcplot.neg <- FeatureScatter(neg.preqc, feature1 = "nFeature_RNA", feature2 = "mitoRatio", group.by = "discard") + scale_x_log10() + ggtitle("Neg Discard") + geom_vline(xintercept = attr(qc.neg.nFeature, "threshold")[1]) + geom_hline(yintercept = 10)
qcplot.pos <- FeatureScatter(pos.preqc, feature1 = "nFeature_RNA", feature2 = "mitoRatio", group.by = "discard") + scale_x_log10() + ggtitle("Pos Discard") + geom_vline(xintercept = attr(qc.pos.nFeature, "threshold")[1]) + geom_hline(yintercept = 10)

qcplot.b2m + qcplot.neg + qcplot.pos
```

## Filter libraries based on QC metrics

Filter out events that met threshold for any of the 3 metrics

```{r filter_on_qc}
neg <- subset(neg.preqc, subset = (discard == FALSE))
pos <- subset(pos.preqc, subset = (discard == FALSE))
b2m <- subset(b2m.preqc, subset = (discard == FALSE))
```

Inspect filtered objects

```{r}
neg
pos
b2m
```

# Merge, Normalize, and Cluster data

## Merge CD74pos and neg

pos and neg are from same animals, prepared at same time, just sorted into positive or negative. Do not require integration, just merge them.

```{r merge_pos_neg}
mergedCD74 <- merge(x = neg, y = pos, add.cell.ids = c("Neg", "Pos"))
```

## Normalize data with SCTransform

Run SCTransform on the mergedCD74 object and the b2m object.

```{r SCTransform_original_datasets}
mergedCD74 <- SCTransform(mergedCD74, method = "glmGamPoi")
b2m <- SCTransform(b2m, method = "glmGamPoi")
```

## Perform Dimensionality Reduction

### PCA

Run PCA on each dataset (b2m and CD74)

```{r PCA_original_datasets}
mergedCD74 <- RunPCA(mergedCD74)
b2m <- RunPCA(b2m)
```

### UMAP

Perform dimensionality reduction with UMAP using PCs 1:40

```{r UMAP_original_dataset}
mergedCD74 <- RunUMAP(mergedCD74, dims = 1:40)
b2m <- RunUMAP(b2m, dims = 1:40)
```

## Clustering

Calculate nearest neighbors using default k of 20 and 40 pcs then find clusters with resolution 1.5

```{r clustering_original_dataset}
mergedCD74 <- FindNeighbors(mergedCD74, dims = 1:40)
b2m <- FindNeighbors(b2m, dims = 1:40)
mergedCD74 <- FindClusters(mergedCD74, resolution = 1.5)
b2m <- FindClusters(b2m, resolution = 1.5)
```

## Normalize and scale RNA assay for later data visualization

Run LogNormalize on original RNA assay for visualizing gene expressions

```{r normalize_rna_original_dataset}
mergedCD74 <- NormalizeData(mergedCD74, assay = "RNA")
b2m <- NormalizeData(b2m, assay = "RNA")
```

```{r scale_rna_original_dataset}
mergedCD74 <- ScaleData(mergedCD74, assay = "RNA")
b2m <- ScaleData(b2m, assay = "RNA")
```

Set default assay to RNA for later feature plots, etc.

```{r set_default_original_dataset}
DefaultAssay(mergedCD74) <- "RNA"
DefaultAssay(b2m) <- "RNA"
```

# Reference based annotation

## Get reference

Get the celldex reference for mouse based on sorted bulk rnaseq data.

```{r get_singler_reference}
rnaseq <- MouseRNAseqData()
```

## run SingleR

Run SingleR using raw counts from RNA assay.

```{r run_singler}
pred.mergedCD74 <- SingleR(mergedCD74@assays$RNA@counts, ref = rnaseq, labels = rnaseq$label.main)
pred.b2m <- SingleR(b2m@assays$RNA@counts, ref = rnaseq, labels = rnaseq$label.main)
```

Add SingleR labels to object metadata

```{r add_singler_to_metadata}
b2m$singleR <- pred.b2m$pruned.labels
mergedCD74$singleR <- pred.mergedCD74$pruned.labels
```

## Rename clusters based on reference based annotation and manual gene inspection

Seperately inspected gene epxression of various clusters and matched with reference based annotation, rename clusters here:

```{r rename_mergedCD74}
mergedCD74 <- RenameIdents(mergedCD74,
                     "1" = "Microglia",
                     "8" = "Microglia",
                     "7" = "Microglia",
                     "27" = "Microglia",
                     "30" = "Microglia",
                     "0" = "Mono/Macro",
                     "6" = "Mono/Macro",
                     "10" = "Mono/Macro",
                     "9" = "Mono/Macro",
                     "14" = "DC",
                     "24" = "DC",
                     "35" = "DC",
                     "34" = "Gran",
                     "20" = "Gran",
                     "12" = "Gran",
                     "19" = "BCell",
                     "21" = "TCell",
                     "29" = "TCell",
                     "38" = "NK",
                     "3" = "TCell",
                     "16" = "TCell",
                     "17" = "TCell",
                     "2" = "TCell",
                     "13" = "TCell",
                     "40" = "Endothelial",
                     "15" = "Endothelial",
                     "23" = "Endothelial",
                     "5" = "Endothelial",
                     "4" = "Endothelial",
                     "18" = "Endothelial",
                     "22" = "Oligo",
                     "11" = "Oligo",
                     "25" = "Oligo",
                     "33" = "Oligo",
                     "32" = "Fibroblasts",
                     "37" = "Fibroblasts",
                     "28" = "Fibroblasts",
                     "26" = "Neurons",
                     "31" = "Astrocytes",
                     "41" = "Astrocytes",
                     "39" = "Unknown",
                     "36" = "Epithelial"
                     )
```

Rename b2m clusters after having inspected as above. The NK cells were manually selected as they did not cluster by themselves, so hard coded here.

```{r rename_b2m}
b2m <- RenameIdents(b2m,
                           "7" = "Microglia",
                           "6" = "Microglia",
                           "16" = "Microglia",
                           "3" = "Microglia",
                           "22" = "Microglia",
                           "8" = "Mono/Macro",
                           "15" = "Mono/Macro",
                           "11" = "Mono/Macro",
                           "5" = "Mono/Macro",
                           "25" = "Mono/Macro",
                           "17" = "Mono/Macro",
                           "1" = "Mono/Macro",
                           "2" = "Mono/Macro",
                           "21" = "DC",
                           "19" = "Gran",
                           "9" = "Gran",
                           "18" = "TCell",
                           "4" = "TCell",
                           "24" = "TCell",
                           "20" = "TCell",
                           "12" = "TCell",
                           "14" = "Endo",
                           "0" = "Endo",
                           "10" = "Endo",
                           "30" = "Endo",
                           "13" = "Oligo",
                           "29" = "Unknown",
                           "27" = "Fibro",
                           "28" = "Unknown",
                           "26" = "BCell",
                           "23" = "Astrocyte"
                           )

cells.NKcells <- c("AATAGAGCATTGACCA-1","AGGTCATCACATACTG-1","ATATCCTAGTAGTCTC-1","ATTCTACTCGCCACTT-1","CACGTGGAGGGAACAA-1","CAGTTCCGTAGTCTTG-1","CGGTCAGCACATGTTG-1","CGTAAGTGTGGCTGCT-1","CGTTCTGAGGCTGTAG-1","CTACGGGCATACTTTC-1","CTCATCGCAAGGCAAC-1","CTCATCGCAGCAGTAG-1","CTGAGCGGTAGATTAG-1","GAAACCTAGGAAGAAC-1","GAAACCTGTTGCCTAA-1","GAAATGAGTTCGGGTC-1","GACCCAGCAGCGACCT-1","GCAGCCACACAGTCCG-1","GGAGGATAGGTAAGAG-1","GTCTAGAAGGAGAGGC-1","TACAGGTGTGGATACG-1","TAGGGTTGTCCGACGT-1","TCATACTAGAGGCTGT-1","TCGCACTCAAATGATG-1","TGACTCCTCTGTGCAA-1","TGAGGTTAGACTGTTC-1","TTACAGGGTTCTGACA-1","TTGAACGCACGTGTGC-1","TTGGTTTTCGCAGTCG-1","TTTGTTGCACTGTGTA-1")

Idents(b2m, cells = cells.NKcells) <- "NK"
```

### Make Figure 9

Make various plots for Figure 9 and it's supporting materials.

#### Figure 9A mergedCD74 UMAP

Make UMAPPlots for figure 9A

```{r figure_9a}
## color by sample origin
UMAPPlot(mergedCD74, group.by = "orig.ident", cols = c("grey", "black"))
## plot with labels that will get added to two color in illustrator
UMAPPlot(mergedCD74, label = TRUE)
```

#### Figure 9B mergedCD74 cell type quants

Table each sample (CD74 pos, CD74 neg) by cell type

```{r figure_9b}
table(mergedCD74$orig.ident, Idents(mergedCD74))
```

#### Figure 9C mergedCD74 CD74 and TDT VlnPlot

Violin plots for CD74 and TDT grouped by original identity
```{r figure_9c}
VlnPlot(mergedCD74, group.by = "orig.ident", features = c("Cd74", "TDT"))
```

#### Figure 9D B2m UMAP

UMAPPlot of B2m+ sample labeled by cell type
```{r figure_9d}
UMAPPlot(b2m, label = TRUE)
```

#### Figure 9E B2m cell type quants

Tabulate cell identifies in b2m
```{r figure_9e}
table(Idents(b2m))
```

#### Figure 9F B2m B2M and TDT VlnPlot

Violin plots for B2m and TdT by cell type in b2m+ sample

```{r figure_9f}
VlnPlot(b2m, features = c("B2m", "TDT"))
```

#### Figure 9 S1C Cell Type Confirmation

Make FeaturePlot showing various genes in mergedCD74 sample to confirm SingleR reference based annotation

```{r figure_9S1c}
FeaturePlot(mergedCD74, features = c("P2ry12", "Flt3", "Ms4a7", "Hdc", "Cd19", "Cd3e", "Klre1", "Flt1", "Col1a2", "Plp1", "Gad2", "Agt"))
```

#### Figure 9 S2 Heatmap for monocyte/macrophage

Make a heatmap showing gene expression differences between CD74+ and CD74- mono/macro population

```{r figure_9S2}
DoHeatmap(subset(mergedCD74, idents = "Mono/Macro"), group.by = "orig.ident", features = c("H2-Ab1", "Cd74", "Cd68", "Arg1", "Trem2", "Cxcl16", "Apoe", "Fth1", "C1qa", "C1qc", "C1qb", "Ctsd", "Ctss", "Ctsb", "S100a9", "S100a8", "S100a4")) + viridis::scale_fill_viridis()
```

# Subcluster mergedCD74 OL

## Subset the oligos

From mergedCD74, subset the 4 clusters that correspond to oligodendrocytes into a new object. Then run DietSeurat to remove prior normalization and dimensionality reductions.

```{r subset_mergedCD74}
OL.large <- subset(mergedCD74, idents=c("Oligo"))
OL.large <- DietSeurat(OL.large)
```

## Repeat analysis on only the OL subset

Repeat normalization, dimensionality reduction, and clustering on OL subset.

```{r reanalyze_OL_subset}
OL.large <- SCTransform(OL.large, method = "glmGamPoi")
OL.large <- RunPCA(OL.large)
OL.large <- RunUMAP(OL.large, dims = 1:30)
OL.large <- FindNeighbors(OL.large, dims = 1:30)
OL.large <- FindClusters(OL.large)
```

## Select contaminating populations

Use CellSelector to manually select the T-cell, Endothelial, and Myeloid contaminating cells.

```{r select_contaminating}
cells.contaminating.myeloid <- CellSelector(plot=FeaturePlot(OL.large, features = c("Itgam")))
cells.contaminating.tcell <- CellSelector(plot=FeaturePlot(OL.large, features = c("Cd3e")))
cells.contaminating.endothelial <- CellSelector(plot=FeaturePlot(OL.large, features=c("Flt1")))
```

Label contaminating cells with new idents.
```{r label_contaminating}
Idents(OL.large, cells = cells.contaminating.myeloid) <- "Contam-Myeloid"
Idents(OL.large, cells = cells.contaminating.tcell) <- "Contam-Tcell"
Idents(OL.large, cells = cells.contaminating.endothelial) <- "Contam-Endothelial"
```

## Remove contaminating populations

Subset OL.large to OL.clean which does not contain the 3 obviously contaminating populations.

```{r subset_out_contaminating}
OL.clean <- subset(OL.large, idents = c("0", "1", "2", "3", "4", "5", "6"))
```

## Subcluster OL cluster 4

Cluster 4 in OL.clean seems to be two distinct populations on UMAP, attempt to subcluster them. First just create a subset of just that.

```{r create_subset4}
cluster4 <- subset(OL.clean, idents = "4")
cluster4 <- DietSeurat(cluster4)
```

Run analysis on just cluster4

```{r subcluster_OL_cluster4}
cluster4 <- SCTransform(cluster4)
cluster4 <- RunPCA(cluster4)
cluster4 <- RunUMAP(cluster4, dims = 1:20)
cluster4 <- FindNeighbors(cluster4, dims=1:20)
cluster4 <- FindClusters(cluster4, dims = 1:20, resolution = 0.5)
```
Grab idents of which cells are in which cluster in cluster 4

```{r grab_cluster4_subcluster_idents}
cells.cluster4_cluster0 <- WhichCells(cluster4, idents = "0")
cells.cluster4_cluster1 <- WhichCells(cluster4, idents = "1")
```

## Rename OL.clean subclusters

Em shifted all cluster IDs up by 1 to avoid having a cluster 0 in their figures. So rename OL.clean subclusters to match the figures.

```{r}
Idents(OL.clean) <- ( (as.integer(as.character(Idents(OL.clean))) + 1 ) )
```

Now rename cluster 5 (was cluster 4) to be 5.1 and 5.2 based on above subclustering analysis.

```{r rename_OLclean_cluster4}
Idents(OL.clean, cells = cells.cluster4_cluster0) <- "5.1"
Idents(OL.clean, cells = cells.cluster4_cluster1) <- "5.2"
```

Reorder them so clusters are in numerical order

```{r reorder_OLclean_clusters}
levels(OL.clean) <- c(1,2,3,4,5.1,5.2,6,7)
```

## Make Figure 10

Make various plots for Figure 10 and it's supporting figures

### Figure 10A OL.clean UMAP

Make a UMAP of the subsetted OL data without contaminating populations

```{r figure_10a}
UMAPPlot(OL.clean)
```

### Figure 10BCDEG OL subsets violin plots

Make Violin Plots of Figure 10B through 10E of various genes in each OL subcluster.

```{r figure_10b}
#Figure 10b
VlnPlot(OL.clean, features = c("Olig1", "Cnp", "Plp1", "Mobp", "Mbp"), assay = "RNA")
#Figure 10c
VlnPlot(OL.clean, features = c("B2m", "H2-K1", "H2-D1", "Stat1"), assay = "RNA")
#Figure 10de
VlnPlot(OL.clean, features = c("Tap1", "Psmb8", "Cd274", "Cdkn1a", "Gadd45b"), assay = "RNA")
#Figure 10g
VlnPlot(OL.clean, features = c("Cd74", "Ctss", "H2-Ab1", "H2-Eb1"), assay = "RNA")
```


### Figure 10F OL.clean UMAP and featureplot for CD74

UAMPPlot of CD74 sorted OL subset grouped by sorted positive or negative. Then FeaturePlot of CD74 and TDT expression

```{r figure_10f}
UMAPPlot(OL.clean, group.by = "orig.ident", cols = c("grey", "black"))
FeaturePlot(OL.clean, features = c("Cd74"))
```

### Figure 10H Class II heatmap
heatmap of Class II related genes across OL subsets

```{r figure_10h}
DoHeatmap(OL.clean, features = c("Cd74", "Ctss", "H2-Ab1", "H2-Eb1")) + viridis::scale_fill_viridis()
```

### Figure 10 S1 Contaminating Cells

FeaturePlot showing contaminating and OL related gene expression with the contaminating clusters still included

```{r figure_10s1}
DefaultAssay(OL.large) <- "RNA"
FeaturePlot(OL.large, features = c("Mbp", "Plp1", "Cnp", "Mobp", "Mog", "Mag", "Olig1", "Olig2", "Ptprc", "Itgam", "Cd3e", "Cldn5"))
```

# Integrate with Falcao et al

## Retrieve Falcao data

### Load GEO count data

Download counts files from GEO accession [GSE113973](https://urldefense.com/v3/__https://www.ncbi.nlm.nih.gov/geo/query/acc.cgi?acc=GSE113973__;!!AU3bcTlGKuA!ED6JMXPrfoSkZLjUYihnQXAE6C7PWF4MNYwNvXNQPgUBOc43VLhri-6Ud3G_C5RlgbKmEX1F1wsGjdb6SmJwjq5A3F0E$ ), 6 plates in total: 290 - 295

```{r load_geo_counts}
counts_290 <- read.table("data/GSE113973_SS2_16_290_counts.tab.gz", header=TRUE, sep = "\t")
counts_291 <- read.table("data/GSE113973_SS2_16_291_counts.tab.gz", header=TRUE, sep = "\t")
counts_292 <- read.table("data/GSE113973_SS2_16_292_counts.tab.gz", header=TRUE, sep = "\t")
counts_293 <- read.table("data/GSE113973_SS2_16_293_counts.tab.gz", header=TRUE, sep = "\t")
counts_294 <- read.table("data/GSE113973_SS2_16_294_counts.tab.gz", header=TRUE, sep = "\t")
counts_295 <- read.table("data/GSE113973_SS2_16_295_counts.tab.gz", header=TRUE, sep = "\t")
```

Confirm genes (rows) are identical in all 6 plates. Then store them in separate vector.
```{r confirm_gene_names_across_geo}
DescTools::AllIdentical(counts_290$gene, counts_291$gene, counts_292$gene, counts_293$gene, counts_294$gene, counts_295$gene)
genes <- counts_291$gene
```

### Load UCSC annotation file

Download the [annotation table](https://urldefense.com/v3/__https://cells.ucsc.edu/oligo-lineage-ms/Annotation.rds__;!!AU3bcTlGKuA!ED6JMXPrfoSkZLjUYihnQXAE6C7PWF4MNYwNvXNQPgUBOc43VLhri-6Ud3G_C5RlgbKmEX1F1wsGjdb6SmJwjseLNEtg$ ) from UCS, ds=oligo-lineage-ms

```{r load_ucsc_anno}
anno <- readRDS("data/Annotation.rds")
```

### Load UCSC expression matrix

Download the expression file from same source as Annotation file above.

```{r load_ucsc_expression}
ucsc <- readRDS("data/expressionfile.rds")
```

## Process counts to match annotation

### Rename cells in counts to match annotation

In UCSC Annotation table, cells are identified by "counts_PLATE#.tab.WELL#". IE, cell 290, A2 is "counts_290.tab.A2". In the counts data, it's just A1, A2, etc.

So convert the colnames in the counts objects to match this formatting, skipping the 1st column which is "gene"

```{r convert-counts-cellnames}
colnames(counts_290)[-1] <- paste("counts_290.tab", colnames(counts_290)[-1], sep = ".")
colnames(counts_291)[-1] <- paste("counts_291.tab", colnames(counts_291)[-1], sep = ".")
colnames(counts_292)[-1] <- paste("counts_292.tab", colnames(counts_292)[-1], sep = ".")
colnames(counts_293)[-1] <- paste("counts_293.tab", colnames(counts_293)[-1], sep = ".")
colnames(counts_294)[-1] <- paste("counts_294.tab", colnames(counts_294)[-1], sep = ".")
colnames(counts_295)[-1] <- paste("counts_295.tab", colnames(counts_295)[-1], sep = ".")

#make sure that all cells in anno are in one of the raw count objects
all(rownames(anno) %in% c(colnames(counts_290)[-1], colnames(counts_291)[-1], colnames(counts_292)[-1], colnames(counts_293)[-1], colnames(counts_294)[-1], colnames(counts_295)[-1]))
```

Combine all the counts objects into a single data.frame, keeping the 'genes' column from the 1st table, counts_290.

```{r combine_geo_counts}
counts_combined <- bind_cols(list(counts_290, counts_291[,-1], counts_292[,-1], counts_293[,-1], counts_294[,-1], counts_295[,-1]))
```

### Clean up the genes

UCSC only has 18357 genes, counts tables have 24490 genes (which is 1st column in the data frame), and 492 of them are duplicates. And many gene names in UCSC are not present in counts because of conversion processes. So process genes to match formatting of gene names in ucsc.

Make all gene names unique.
```{r make_genes_unique}
genes <- make.unique(genes)
```

Replace all instances of -, (, ), + with .
```{r convert_non_alphanumeric}
genes <- lapply(genes, function(x) {
  gsub("[-+()_]", ".", x)
})
```

Add X to beginning of any string that starts with a number.
```{r add_x_to_start}
genes <- lapply(genes, function(x) {
  sub("(^[0-9])", "X\\1", x)
})
```

Confirm all genes in the ucsc dataset are now in our raw counts
```{r confirm_ucsc_genes_in_genes}
all(rownames(ucsc) %in% genes)
```

Name rows of counts to gene names then remove the genes column
```{r add_rownames_to_counts}
rownames(counts_combined) <- genes
counts_combined <- counts_combined[,-1]
```

### filter geo counts

Filter out any cells or genes that aren't in ucsc browser, these would be the ones dropped in published analysis for either being poor quality or low expression.

```{r filter_geo_counts}
counts_filtered <- counts_combined[,which(colnames(counts_combined) %in% rownames(anno))]
counts_filtered <- counts_filtered[which(rownames(counts_combined) %in% rownames(ucsc)),]
```

Confirm cells are in same order in filtered counts and in ucsc anno. Need this to be correct so we can copy ucsc annotation.

```{r confirm_geo_counts_order}
identical(colnames(counts_filtered), rownames(anno))
```

## create seurat object with geo counts

### filter anno to fields of interest

Grab just the group (Ctrl vs EAE), mouse model (Cre vs GFP), then the 2 different versions of clusternames. Then rename these columns

```{r filter_ucsc_anno}
meta <- anno[,c("Group", "MouseModel", "Clusters", "Renamed_clusternames")]
colnames(meta) <- c("Group", "Model", "Clusters_Genes", "Clusters")
```

### convert counts to seurat

Create seurat object da_OL (disease associated oligodendrocytes) from Falcao et al then set the idents to the previously identified clusters. Also add column specifying source.

```{r create_daOL_suerat_object}
da_OL <- CreateSeuratObject(counts = counts_filtered, meta.data = meta, project = "da-OL")
Idents(da_OL) <- da_OL$Clusters
da_OL$Source <- "da_OL"
```

## process da_OL

Now process raw count data in da_OL using standard Seurat workflow - LogNormalize, then find variable features (default = VST, n = 2000), scale the data, then RunPCA and examine PCs on ElbowPlot.

```{r process_daOL}
da_OL <- NormalizeData(da_OL)
da_OL <- FindVariableFeatures(da_OL)
da_OL <- ScaleData(da_OL)
da_OL <- RunPCA(da_OL)
#ElbowPlot(da_OL)
```

Run UMAP to conrfirm getting similar pattern as was published in Falcao et al. Label here will be previously identified clusters from ucsc's annotation.

```{r umap_daOL}
da_OL <- RunUMAP(da_OL, dims = 1:15)
#UMAPPlot(da_OL, label = TRUE)
```

Subset da_OL to just include the OL clusters, removing non OL cells like microglia, etc.

```{r subset_da_OL}
da_OL <- subset(da_OL, idents = c("OPC1", "OPC2", "OPC3", "OPC_Cycling", "COP", "NFOL", "MOL2_Cntrl_A", "MOL5_6_Cntrl_A", "MOL5_6_Cntrl_B", "MOL1_2_EAE", "MOL5_6_EAE_A", "MOL5_6_EAE_B", "MOL5_6_EAE_C", "MOL3_EAE"))
```

## Prepare cd74_OL for integration

Now prepare the subsetted oligodendrocytes from the merged CD74+ and CD74- object for integration. Create new object to keep seperate

```{r copy_OLclean}
cd74_OL <- OL.clean
```


### transform metadata of cd74_OL

Store currents Idents[1-7] as "Cluster", rename "orig.ident" to "Model", and add "Group" variable which is EAE.

```{r transform_OL.clean_metadata}
cd74_OL$Clusters <- Idents(cd74_OL)
colnames(cd74_OL@meta.data)[1] <- "Model"
cd74_OL$Group <- "EAE"
cd74_OL$Source <- "repCD74"
```

### clean and re-process cd74_OL

clean prior normalizations and dimensional reductions

```{r clean_cd74_OL}
DefaultAssay(cd74_OL) <- "RNA"
cd74_OL <- DietSeurat(cd74_OL, assays = "RNA")
```

Now process cd74_OL same way processed da_OL

```{r reprocess_cd74OL}
cd74_OL <- NormalizeData(cd74_OL)
cd74_OL <- FindVariableFeatures(cd74_OL)
cd74_OL <- ScaleData(cd74_OL)
cd74_OL <- RunPCA(cd74_OL)
#ElbowPlot(cd74_OL)
```

Run UMAP just to confirm still getting same clustering pattern.

```{r umap_cd74_OL}
cd74_OL <- RunUMAP(cd74_OL, dims = 1:16)
UMAPPlot(cd74_OL)
```

## Integrate da_OL and cd74_OL

Run standard Seurat integration workflow with da_OL and cd74_OL

### Seurat Integration

Select integration features for two objects

```{r select_integration_features}
features <- SelectIntegrationFeatures(list(da_OL, cd74_OL))
```

Now find the anchors then integrate the two

```{r integrate_da_OL_cd74_OL}
anchors <- FindIntegrationAnchors(object.list = list(da_OL, cd74_OL), anchor.features = features)
combined <- IntegrateData(anchorset = anchors)
DefaultAssay(combined) <- "integrated"
```

### Analyze integrated OL object

ScaleData, RunPCA, then visualize PCs on ElbowPlot

```{r process_integrated_OL}
combined <- ScaleData(combined)
combined <- RunPCA(combined)
#ElbowPlot(combined)
```

Run UMAP

```{r umap_combined}
combined <- RunUMAP(combined, dims = 1:17)
```


## Make Figure 11 Integrated Data

### Figure 11a-b UMAP of Integrated 
UMAP of combined objects

```{r figure_11a}
UMAPPlot(combined, group.by = "Source", pt.size = 1.55) + theme(plot.title = element_blank())
UMAPPlot(combined[,combined$Source == "da_OL"], pt.size = 1.55) + theme(plot.title = element_blank())
UMAPPlot(combined[,combined$Source == "repCD74"], pt.size = 1.55) + theme(plot.title = element_blank())
```

### Figure 11c VlnPlot Integrated 

Make violin plots for various genes in the original pre-integrated objects

```{r figure_11c}
VlnPlot(da_OL, features = c("Fnbp1", "Klk6", "Stat1", "Cdkn1a", "Klf9", "Klk8", "Marcks", "Mt1", "Gbp2"), pt.size = 0)
VlnPlot(cd74_OL, features = c("Fnbp1", "Klk6", "Stat1", "Cdkn1a", "Klf9", "Klk8", "Marcks", "Mt1", "Gbp2"), pt.size = 0)
```

### Figure 11s1 More integrated violin plots

Make Violin plots of additional genes from da_OL and cd74_OL

```{r figure 11s1}
VlnPlot(da_OL, features = c("Pdgfra", "Cnp", "Plp1", "Mbp", "Mobp", "Opalin"), pt.size = 0)
VlnPlot(cd74_OL, features = c("Pdgfra", "Cnp", "Plp1", "Mbp", "Mobp", "Opalin"), pt.size = 0)
```
